# Supplementary material for: Associations between Passive Maternal Smoking during Pregnancy and Preterm Birth: Evidence from a Meta-Analysis of Observational Studies
Source: PLoS One. 2016 Jan 25;11(1):e0147848. doi: 10.1371/journal.pone.0147848 (PMC4726502; doi:10.1371/journal.pone.0147848)
Supplement: S1 Database — (XLSX) [file pone.0147848.s002.xlsx]

## Sheet: Figure 2
Study	Year	estimate	Design	country	OR	LL	UL	Exposure location
Andriani et al	2014	RR	Cohort study	1	1.16	0.78	1.71	Home
Qiu et al	2014	OR	Cohort study	1	1.12	0.95	1.32	Any place
Miyake et al	2013	OR	Cohort study	1	0.91	0.48	1.65	Home
Miyake et al	2013	OR	Cohort study	1	0.97	0.36	2.23	Work
Luo et al	2012	OR	Case-control study	1	2.2	1.56	3.12	Any place
Khader et al	2010	OR	Cross-sectional study	1	1.61	1.3	1.99	Any place
Ashford et al	2010	OR	Cross-sectional study	2	2.3	0.96	5.96	Any place
Fantuzzi et al	2007	OR	Case-control study	3	0.92	0.65	1.31	Home
Ward et al	2007	OR	Cohort study	3	1.21	0.96	1.51	Home
Wu et al	2007	RR	Cohort study	1	1.13	0.37	3.42	Any place
Wu et al	2007	RR	Cohort study	1	1.19	0.75	1.87	Home
Kim et al	2005	OR	Cohort study	1	0.8	0.5	1.2	Any place
Goel et al	2004	OR	Cross-sectional study	1	1.15	0.69	1.92	Any place
Jaakkola et al	2001	OR	Cohort study	3	1.95	0.48	7.91	Any place
Pichini et al	2000	RR	Cohort study	3	0.91	0.32	2.59	Any place
Windham et al	2000	OR	Cohort study	2	1.19	0.86	1.63	Any place
Hanke et al	1999	OR	Cross-sectional study	3	1.27	0.84	1.94	Home
Sadler et al	1999	OR	Cohort study	2	0.67	0.35	1.3	Any place
Ahluwalia et al	1997	OR	Cohort study	2	1.28	0.64	2.58	Any place
Eskenazi et al	1995	RR	Cross-sectional study	2	1.02	0.51	2.03	Any place
Ewko et al	1993	OR	Case-control study	2	1.5	1.03	2.19	Home
Mathai et al	1992	RR	Cohort study	1	1.56	0.86	2.83	Home
Ahlborg et al	1991	RR	Cohort study	3	0.84	0.53	1.33	Any place
Lazzaroni et al	1990	OR	Cohort study	3	1.08	0.47	2.49	Any place
Martin et al	1986	RR	Cohort study	2	1	0.68	1.47	Any place

## Sheet: Figure 3
Study	Year	estimate	Design	country	OR	LL	UL	Exposure location
Andriani et al	2014	RR	Cohort study	1	1.16	0.78	1.71	Home
Qiu et al	2014	OR	Cohort study	1	1.12	0.95	1.32	Any place
Miyake et al	2013	OR	Cohort study	1	0.91	0.48	1.65	Home
Miyake et al	2013	OR	Cohort study	1	0.97	0.36	2.23	Work
Luo et al	2012	OR	Case-control study	1	2.2	1.56	3.12	Any place
Khader et al	2010	OR	Cross-sectional study	1	1.61	1.3	1.99	Any place
Ashford et al	2010	OR	Cross-sectional study	2	2.3	0.96	5.96	Any place
Fantuzzi et al	2007	OR	Case-control study	3	0.92	0.65	1.31	Home
Ward et al	2007	OR	Cohort study	3	1.21	0.96	1.51	Home
Wu et al	2007	RR	Cohort study	1	1.13	0.37	3.42	Any place
Wu et al	2007	RR	Cohort study	1	1.19	0.75	1.87	Home
Kim et al	2005	OR	Cohort study	1	0.8	0.5	1.2	Any place
Goel et al	2004	OR	Cross-sectional study	1	1.15	0.69	1.92	Any place
Jaakkola et al	2001	OR	Cohort study	3	1.95	0.48	7.91	Any place
Pichini et al	2000	RR	Cohort study	3	0.91	0.32	2.59	Any place
Windham et al	2000	OR	Cohort study	2	1.19	0.86	1.63	Any place
Hanke et al	1999	OR	Cross-sectional study	3	1.27	0.84	1.94	Home
Sadler et al	1999	OR	Cohort study	2	0.67	0.35	1.3	Any place
Ahluwalia et al	1997	OR	Cohort study	2	1.28	0.64	2.58	Any place
Eskenazi et al	1995	RR	Cross-sectional study	2	1.02	0.51	2.03	Any place
Ewko et al	1993	OR	Case-control study	2	1.5	1.03	2.19	Home
Mathai et al	1992	RR	Cohort study	1	1.56	0.86	2.83	Home
Ahlborg et al	1991	RR	Cohort study	3	0.84	0.53	1.33	Any place
Lazzaroni et al	1990	OR	Cohort study	3	1.08	0.47	2.49	Any place
Martin et al	1986	RR	Cohort study	2	1	0.68	1.47	Any place

## Sheet: Figure 4
Study	Year	Design	country	OR	LL	UL	Exposure location
Andriani et al	2014	1	1	1.16	0.78	1.71	Home
Qiu et al	2014	1	1	1.17	0.98	1.41	Home
Qiu et al	2014	1	1	0.92	0.7	1.22	Work or other place
Miyake et al	2013	1	1	0.91	0.48	1.65	Home
Miyake et al	2013	1	1	0.97	0.36	2.23	Work or other place
Fantuzzi et al	2007	2	3	0.92	0.65	1.31	Home
Ward et al	2007	1	3	1.21	0.96	1.51	Home
Wu et al	2007	1	1	1.19	0.75	1.87	Home
Jaakkola et al	2001	1	3	0.65	0.06	6.81	Home
Jaakkola et al	2001	1	3	2.35	0.5	11.1	Work or other place
Hanke et al	1999	2	3	1.27	0.84	1.94	Home
Ewko et al	1993	2	2	1.5	1.03	2.19	Home
Mathai et al	1992	1	1	1.56	0.86	2.83	Home
Ahlborg et al	1991	1	3	0.49	0.23	1.06	Home
Ahlborg et al	1991	1	3	1.27	0.7	2.31	Work or other place

## Sheet: Figure 5
Study	Year	estimate	Design	country	OR	LL	UL
Andriani et al	2014	RR	Cohort study	1	1.16	0.78	1.71
Qiu et al	2014	OR	Cohort study	1	1.12	0.95	1.32
Miyake et al	2013	OR	Cohort study	1	0.91	0.48	1.65
Miyake et al	2013	OR	Cohort study	1	0.97	0.36	2.23
Luo et al	2012	OR	Case-control study	1	2.2	1.56	3.12
Khader et al	2010	OR	Cross-sectional study	1	1.61	1.3	1.99
Ashford et al	2010	OR	Cross-sectional study	2	2.3	0.96	5.96
Fantuzzi et al	2007	OR	Case-control study	3	0.92	0.65	1.31
Ward et al	2007	OR	Cohort study	3	1.21	0.96	1.51
Wu et al	2007	RR	Cohort study	1	1.13	0.37	3.42
Wu et al	2007	RR	Cohort study	1	1.19	0.75	1.87
Kim et al	2005	OR	Cohort study	1	0.8	0.5	1.2
Goel et al	2004	OR	Cross-sectional study	1	1.15	0.69	1.92
Jaakkola et al	2001	OR	Cohort study	3	1.95	0.48	7.91
Pichini et al	2000	RR	Cohort study	3	0.91	0.32	2.59
Windham et al	2000	OR	Cohort study	2	1.19	0.86	1.63
Hanke et al	1999	OR	Cross-sectional study	3	1.27	0.84	1.94
Sadler et al	1999	OR	Cohort study	2	0.67	0.35	1.3
Ahluwalia et al	1997	OR	Cohort study	2	1.28	0.64	2.58
Eskenazi et al	1995	RR	Cross-sectional study	2	1.02	0.51	2.03
Ewko et al	1993	OR	Case-control study	2	1.5	1.03	2.19
Mathai et al	1992	RR	Cohort study	1	1.56	0.86	2.83
Ahlborg et al	1991	RR	Cohort study	3	0.84	0.53	1.33
Lazzaroni et al	1990	OR	Cohort study	3	1.08	0.47	2.49
Martin et al	1986	RR	Cohort study	2	1	0.68	1.47
